# Supplementary material for: Elevated FAM84B promotes cell proliferation via interacting with NPM1 in esophageal squamous cell carcinoma
Source: Cell Death Discov. 2022 Apr 8;8:182. doi: 10.1038/s41420-022-00984-9 (PMC8993864; doi:10.1038/s41420-022-00984-9)
Supplement: Supplementary file 3 — original data of western blot [file 41420_2022_984_MOESM3_ESM.xls]

## Sheet: fig4
B							C								D
Anti-NPM1							Anti-HA								Anti-HA					Anti-GST
Marker: thermofisher 26616
Anti-FAM84B							Anti-HA
															Anti-HA					Anti-GAPDH
Anti-GAPDH
							Anti-FLAG
							Anti-GAPDH
E										F
Anti-HA										Anti-NPM1
Anti-HA
										Anti-GAPDH
Anti-FLAG
Anti-GAPDH
G											H
												450-NC			450-OE		NPM1-SI1			NPM1-SI2
								mean	sd
	24h	450-NC	0.274	0.298	0.137	0.124	0.135	0.1936	0.0759542
		450EXP=50	0.158	0.163	0.158	0.163	0.152	0.1588	0.0040694
		450SIRNA1	0.257	0.211	0.261	0.258	0.211	0.2396	0.0233889
		450SIRNA2	0.252	0.249	0.253	0.222	0.254	0.246	0.0121161
	48h	450-NC	0.333	0.377	0.378	0.396	0.385	0.3738	0.0214979
		450EXP=50	0.36	0.363	0.498	0.346	0.385	0.3904	0.0552326
		450SIRNA1	0.316	0.236	0.214	0.311	0.327	0.2808	0.0463784
		450SIRNA2	0.265	0.339	0.34	0.296	0.278	0.3036	0.0309231
	72h	450-NC	1.208		1.243	1.278	1.297	1.2565	0.0340478
		450EXP=50	1.577	1.202	1.987	1.388	1.313	1.4934	0.27539
		450SIRNA1	1.766	0.746	0.679	0.768	0.929	0.9776	0.402658
		450SIRNA2	0.568	0.665	0.816	0.607	0.607	0.6526	0.0873718		I	450-NC						450-OE
	96h	450-NC	2.085	2.238	1.931	1.867	1.906	2.0054	0.137847
		450EXP=50	2.805	2.452	2.869	2.484	2.989	2.7198	0.214153
		450SIRNA1	1.522	1.363	1.201	1.262	0.869	1.2434	0.216445
		450SIRNA2	1.192	1.171	1.242	1.162	1.123	1.178	0.0390436
												NPM1-SI1						NPM1-SI2

## Sheet: fig5
B
	Anti-HA										Anti-FLAG
	Anti-HA
											Anti-GAPDH
C
Anti-NPM1									Anti-NPM1
Anti-FLAG
									Anti-FLAG
Anti-GAPDH
									Anti-GAPDH
D
Anti-FLAG
Anti-NPM1
Anti-LAMIN
Anti-GAPDH
E
Anti-NPM1										Anti-GAPDH

## Sheet: fig6
A
Anti-CDKN2A					Anti-FLAG						Anti-GAPDH
Anti-CDKN2A					Anti-FLAG						Anti-GAPDH
B
Anti-CDKN2A					Anti-HA						Anti-GAPDH
Anti-CDKN2A					Anti-HA						Anti-GAPDH
C
Anti-HA
Anti-CDKN2A
Anti-GA

## Sheet: fig6-D
D
	Anti-FAM84B 40KD
	Anti-CDK4 34KD
	Anti-CDK6 36KD
	Anti-CCND1 36KD
	Anti-E2F1 56KD
	Anti-p-Rb
	Anti-GAPDH
